# Supplementary material for: Two new and one little-known damsel bug of the subfamily Prostemmatinae Reuter (Hemiptera, Heteroptera, Nabidae) from China
Source: Zookeys. 2019 May 15;845:139–52. doi: 10.3897/zookeys.845.32893 (PMC6531382; doi:10.3897/zookeys.845.32893)
Supplement: XML Treatment for Rhamphocoris [file zookeys.845.32893-treatment1.xml]

<!DOCTYPE tp:taxon-treatment
  PUBLIC "-//TaxonX//DTD Taxonomic Treatment Publishing DTD v0 20100105//EN" "tax-treatment-NSO.dtd">
<tp:taxon-treatment xmlns:tp="http://www.plazi.org/taxpub"><tp:treatment-meta><kwd-group><label>Taxon classification</label><kwd><named-content xmlns:xlink="http://www.w3.org/1999/xlink" content-type="kingdom">Animalia</named-content></kwd><kwd><named-content xmlns:xlink="http://www.w3.org/1999/xlink" content-type="order">Passeriformes</named-content></kwd><kwd><named-content xmlns:xlink="http://www.w3.org/1999/xlink" content-type="family">Alaudidae</named-content></kwd></kwd-group><mixed-citation publication-type="journal"><person-group><name><surname>Zhao</surname><given-names>Ping</given-names></name><name><surname>Mao</surname><given-names>Runqian</given-names></name><name><surname>Cao</surname><given-names>Liangming</given-names></name></person-group><article-title>Two new and one little-known damsel bug of the subfamily <tp:taxon-name><tp:taxon-name-part taxon-name-part-type="subfamily">Prostemmatinae</tp:taxon-name-part></tp:taxon-name> Reuter (<tp:taxon-name><tp:taxon-name-part taxon-name-part-type="order">Hemiptera</tp:taxon-name-part></tp:taxon-name>, <tp:taxon-name><tp:taxon-name-part taxon-name-part-type="suborder">Heteroptera</tp:taxon-name-part></tp:taxon-name>, <tp:taxon-name><tp:taxon-name-part taxon-name-part-type="family">Nabidae</tp:taxon-name-part></tp:taxon-name>) from China</article-title><source>Zookeys</source><day>15</day><month>5</month><year>2019</year><volume>845</volume><fpage>139</fpage><lpage>152</lpage><pub-id pub-id-type="doi">10.3897/zookeys.845.32893</pub-id></mixed-citation></tp:treatment-meta><tp:nomenclature><label>Genus</label><tp:taxon-name>
                <tp:taxon-name-part taxon-name-part-type="genus" reg="Rhamphocoris">Rhamphocoris</tp:taxon-name-part>
              </tp:taxon-name><tp:taxon-authority>Kirkaldy, 1901</tp:taxon-authority><tp:nomenclature-citation-list><tp:nomenclature-citation><tp:taxon-name>
                    <tp:taxon-name-part taxon-name-part-type="genus" reg="Rhamphocoris">Rhamphocoris</tp:taxon-name-part>
                  </tp:taxon-name><comment>Kirkaldy, 1901: 221; <xref ref-type="bibr" rid="B17">Ren 1998</xref>: 47; <xref ref-type="bibr" rid="B2">Cassis 2016</xref>: 172. Type species: <tp:taxon-name><tp:taxon-name-part taxon-name-part-type="genus" reg="Rhamphocoris">Rhamphocoris</tp:taxon-name-part><tp:taxon-name-part taxon-name-part-type="species" reg="dorothea">dorothea</tp:taxon-name-part></tp:taxon-name> Kirkaldy, 1901, by monotypy.</comment></tp:nomenclature-citation><tp:nomenclature-citation><tp:taxon-name>
                    <tp:taxon-name-part taxon-name-part-type="genus" reg="Aristonabis">Aristonabis</tp:taxon-name-part>
                  </tp:taxon-name><comment>Reuter &amp; Poppius, 1909: 48 (syn. by <xref ref-type="bibr" rid="B10">Kerzhner 1970</xref>: 280). Type species: <tp:taxon-name><tp:taxon-name-part taxon-name-part-type="genus" reg="Aristonabis">Aristonabis</tp:taxon-name-part><tp:taxon-name-part taxon-name-part-type="species" reg="pulcher">pulcher</tp:taxon-name-part></tp:taxon-name> Reuter &amp; Poppius, 1909, by original designation.</comment></tp:nomenclature-citation><tp:nomenclature-citation><tp:taxon-name>
                    <tp:taxon-name-part taxon-name-part-type="genus" reg="Harrisiella">Harrisiella</tp:taxon-name-part>
                  </tp:taxon-name><comment>China &amp; Miller, 1953: 115 (syn. by <xref ref-type="bibr" rid="B10">Kerzhner 1970</xref>: 280). Type species: <tp:taxon-name><tp:taxon-name-part taxon-name-part-type="genus" reg="Harrisiella">Harrisiella</tp:taxon-name-part><tp:taxon-name-part taxon-name-part-type="species" reg="humeralis">humeralis</tp:taxon-name-part></tp:taxon-name> China &amp; Miller, 1953, by original designation.</comment></tp:nomenclature-citation></tp:nomenclature-citation-list></tp:nomenclature><tp:treatment-sec sec-type="description" id="SECID0EGIAC"><title>Diagnostic characters.</title><p>Body elongate-oblong, flattened dorso-ventrally; body shiny, black or red with yellow markings (Figs <xref ref-type="fig" rid="F1">1</xref>, <xref ref-type="fig" rid="F6">19</xref>). Head slightly declined anteriorly (Fig.&amp;nbsp;2); rostrum 4-segmented, first segment short and thickened, second segment longest, third approximately half length of second, fourth segment shortest (Fig. <xref ref-type="fig" rid="F1">2</xref>); first and second antennal segments distinctly thickened and thicker than third or fourth segments (Fig. <xref ref-type="fig" rid="F1">1</xref>). Pronotum constricted slightly between collar and anterior pronotal lobe and distinctly between anterior lobe and posterior lobe (Figs <xref ref-type="fig" rid="F1">1</xref>, <xref ref-type="fig" rid="F1">2</xref>); posterior pronotal lobe distinctly wider than anterior lobe; anterior lobe with middle longitudinal sulcus, sides slightly anteriorly bulged; posterior lobe laterally roundly produced, posterior margin straight; scutellum subtriangular, sub-basally with two small round depressions, apical part strongly acute. Hemelytra oval, membrane with three elongate cells (Fig. <xref ref-type="fig" rid="F1">1</xref>); fore femur beneath with a large acute angular process medially and with two lines of small dentate tubercles from median angular process to apex of femur; fore tibiae slightly curved, apex dilated, without spongy fossula; ostiolar peritreme gradually posteriorly widened, elongated, somewhat curved (Fig. <xref ref-type="fig" rid="F1">4</xref>).</p><fig id="F1" position="float" orientation="portrait"><label>Figures 1–4.</label><caption><p><italic><tp:taxon-name><tp:taxon-name-part taxon-name-part-type="genus" reg="Rhamphocoris">Rhamphocoris</tp:taxon-name-part><tp:taxon-name-part taxon-name-part-type="species" reg="guizhouensis">guizhouensis</tp:taxon-name-part></tp:taxon-name></italic> sp. n., female holotype. <bold>1</bold> habitus, dorsal view <bold>2</bold> head and pronotum, antennae removed, lateral view <bold>3</bold> apical part of abdomen, ventral view <bold>4</bold> ostiolar peritreme of metathoracic scent gland. Scale bars: 0.87 mm (<bold>1</bold>); 0.48 mm (<bold>2</bold>); 0.40 mm (<bold>3, 4</bold>).</p></caption><graphic xmlns:xlink="http://www.w3.org/1999/xlink" xlink:href="zookeys-845-139-g001.jpg" position="float" orientation="portrait" xlink:type="simple" id="oo_301092.jpg"/></fig></tp:treatment-sec><tp:treatment-sec sec-type="remarks" id="SECID0ESKAC"><title>Remarks.</title><p><italic><tp:taxon-name><tp:taxon-name-part taxon-name-part-type="genus" reg="Rhamphocoris">Rhamphocoris</tp:taxon-name-part></tp:taxon-name></italic> is a small genus of the subfamily <tp:taxon-name><tp:taxon-name-part taxon-name-part-type="subfamily">Prostemmatinae</tp:taxon-name-part></tp:taxon-name> with ten known species worldwide. Five species (including the new species described herein) have been recorded in China, <italic><tp:taxon-name><tp:taxon-name-part taxon-name-part-type="genus" reg="Rhamphocoris">R.</tp:taxon-name-part><tp:taxon-name-part taxon-name-part-type="species" reg="borneensis">borneensis</tp:taxon-name-part></tp:taxon-name></italic> (Schumacher, 1914) [China (Yunnan, Hainan); Malaysia, Vietnam], <italic><tp:taxon-name><tp:taxon-name-part taxon-name-part-type="genus" reg="Rhamphocoris">R.</tp:taxon-name-part><tp:taxon-name-part taxon-name-part-type="species" reg="elegantulus">elegantulus</tp:taxon-name-part></tp:taxon-name></italic> (Schumacher, 1914) [China (Taiwan)], <italic><tp:taxon-name><tp:taxon-name-part taxon-name-part-type="genus" reg="Rhamphocoris">R.</tp:taxon-name-part><tp:taxon-name-part taxon-name-part-type="species" reg="hasegawai">hasegawai</tp:taxon-name-part></tp:taxon-name></italic> (Ishihara, 1943) [China (Yunnan, Taiwan)], <italic><tp:taxon-name><tp:taxon-name-part taxon-name-part-type="genus" reg="Rhamphocoris">R.</tp:taxon-name-part><tp:taxon-name-part taxon-name-part-type="species" reg="tibialis">tibialis</tp:taxon-name-part></tp:taxon-name></italic> Hsiao, 1981 [China (Yunnan)], and <italic><tp:taxon-name><tp:taxon-name-part taxon-name-part-type="genus" reg="Rhamphocoris">R.</tp:taxon-name-part><tp:taxon-name-part taxon-name-part-type="species" reg="guizhouensis">guizhouensis</tp:taxon-name-part></tp:taxon-name></italic> sp. n. [China (Guizhou)] (<xref ref-type="bibr" rid="B8">Hsiao and Ren 1981</xref>; <xref ref-type="bibr" rid="B17">Ren 1998</xref>).</p></tp:treatment-sec><tp:treatment-sec><!--Section generated to contain objects referenced in tp:taxon-treatment.--><fig id="F6" position="float" orientation="portrait"><label>Figures 19–21.</label><caption><p><bold>19</bold>, <bold>20</bold>, <italic><tp:taxon-name><tp:taxon-name-part taxon-name-part-type="genus" reg="Rhamphocoris">Rhamphocoris</tp:taxon-name-part><tp:taxon-name-part taxon-name-part-type="species" reg="guizhouensis">guizhouensis</tp:taxon-name-part></tp:taxon-name></italic> sp. n., female holotype; <bold>21</bold><tp:taxon-name><tp:taxon-name-part taxon-name-part-type="genus" reg="Alloeorhynchus">Alloeorhynchus</tp:taxon-name-part> (<tp:taxon-name-part taxon-name-part-type="subgenus" reg="Alloeorhynchus">Alloeorhynchus</tp:taxon-name-part>) <tp:taxon-name-part taxon-name-part-type="species" reg="reinhardi">reinhardi</tp:taxon-name-part></tp:taxon-name> Kerzhner &amp; Günther, 1999, female <bold>19, 21</bold> adult <bold>20</bold> fifth-instar nymph.</p></caption><graphic xmlns:xlink="http://www.w3.org/1999/xlink" xlink:href="zookeys-845-139-g006.jpg" position="float" orientation="portrait" xlink:type="simple" id="oo_301097.jpg"/></fig></tp:treatment-sec><ref-list><ref id="B17"><mixed-citation xmlns:xlink="http://www.w3.org/1999/xlink" xlink:type="simple"><person-group><name name-style="western"><surname>Ren</surname><given-names>SZ</given-names></name></person-group> (<year>1998</year>) <source>Fauna Sinica <tp:taxon-name><tp:taxon-name-part taxon-name-part-type="class">Insecta</tp:taxon-name-part></tp:taxon-name><tp:taxon-name><tp:taxon-name-part taxon-name-part-type="order">Hemiptera</tp:taxon-name-part></tp:taxon-name><tp:taxon-name><tp:taxon-name-part taxon-name-part-type="suborder">Heteroptera</tp:taxon-name-part></tp:taxon-name>: <tp:taxon-name><tp:taxon-name-part taxon-name-part-type="family">Nabidae</tp:taxon-name-part></tp:taxon-name>. Vol. 13.</source><publisher-name>Science Press</publisher-name>, <publisher-loc>Beijing</publisher-loc>, <size units="page">251 pp</size>.</mixed-citation></ref><ref id="B2"><mixed-citation xmlns:xlink="http://www.w3.org/1999/xlink" xlink:type="simple"><person-group><name name-style="western"><surname>Cassis</surname><given-names>G</given-names></name></person-group> (<year>2016</year>) <article-title>Four new species, first Australian records and review of the Phorticine genus <italic><tp:taxon-name><tp:taxon-name-part taxon-name-part-type="genus">Rhamphocoris</tp:taxon-name-part></tp:taxon-name></italic>, and key to genera and review of Australian <tp:taxon-name><tp:taxon-name-part taxon-name-part-type="family">Nabidae</tp:taxon-name-part></tp:taxon-name> (<tp:taxon-name><tp:taxon-name-part taxon-name-part-type="order">Hemiptera</tp:taxon-name-part></tp:taxon-name>: <tp:taxon-name><tp:taxon-name-part taxon-name-part-type="suborder">Heteroptera</tp:taxon-name-part></tp:taxon-name>: <tp:taxon-name><tp:taxon-name-part taxon-name-part-type="family">Nabidae</tp:taxon-name-part></tp:taxon-name>).</article-title><source>Entomologia Americana</source><volume>122</volume>: <fpage>169</fpage>–<lpage>198</lpage>. <ext-link xlink:type="simple" ext-link-type="doi" xlink:href="10.1664/15-RA-057">https://doi.org/10.1664/15-RA-057</ext-link></mixed-citation></ref><ref id="B10"><mixed-citation xmlns:xlink="http://www.w3.org/1999/xlink" xlink:type="simple"><person-group><name name-style="western"><surname>Kerzhner</surname><given-names>IM</given-names></name></person-group> (<year>1970</year>) <article-title>Neue und wenig bekannte <tp:taxon-name><tp:taxon-name-part taxon-name-part-type="family">Nabidae</tp:taxon-name-part></tp:taxon-name> (<tp:taxon-name><tp:taxon-name-part taxon-name-part-type="suborder">Heteroptera</tp:taxon-name-part></tp:taxon-name>) ȧus den tropischen Gebieten der Alten Welt.</article-title><source>Acta Entomologica Musei Nationalis Pragae</source><volume>38</volume>: <fpage>279</fpage>–<lpage>359</lpage>.</mixed-citation></ref><ref id="B8"><mixed-citation xmlns:xlink="http://www.w3.org/1999/xlink" xlink:type="simple"><person-group><name name-style="western"><surname>Hsiao</surname><given-names>TY</given-names></name><name name-style="western"><surname>Ren</surname><given-names>SZ</given-names></name></person-group> (<year>1981</year>) <article-title><tp:taxon-name><tp:taxon-name-part taxon-name-part-type="family">Nabidae</tp:taxon-name-part></tp:taxon-name>.</article-title> In: <person-group><name name-style="western"><surname>Hsiao</surname><given-names>TY</given-names></name><name name-style="western"><surname>Ren</surname><given-names>SZ</given-names></name><name name-style="western"><surname>Zheng</surname><given-names>LY</given-names></name><name name-style="western"><surname>Jing</surname><given-names>XL</given-names></name><name name-style="western"><surname>Zou</surname><given-names>HG</given-names></name><name name-style="western"><surname>Liu</surname><given-names>SL</given-names></name></person-group> (<role>Eds</role>) <issue-title>A Handbook for the Determination of the Chinese Hemiptera-Heteroptera.</issue-title><source>Vol. II. Science Press, Beijing</source>, <fpage>539</fpage>–<lpage>561</lpage>. [in Chinese with English summary]</mixed-citation></ref></ref-list></tp:taxon-treatment>
