# Supplementary material for: Two new and one little-known damsel bug of the subfamily Prostemmatinae Reuter (Hemiptera, Heteroptera, Nabidae) from China
Source: Zookeys. 2019 May 15;845:139–52. doi: 10.3897/zookeys.845.32893 (PMC6531382; doi:10.3897/zookeys.845.32893)
Supplement: XML Treatment for Rhamphocoris guizhouensis [file zookeys.845.32893-treatment2.xml]

<!DOCTYPE tp:taxon-treatment
  PUBLIC "-//TaxonX//DTD Taxonomic Treatment Publishing DTD v0 20100105//EN" "tax-treatment-NSO.dtd">
<tp:taxon-treatment xmlns:tp="http://www.plazi.org/taxpub"><tp:treatment-meta><kwd-group><label>Taxon classification</label><kwd><named-content xmlns:xlink="http://www.w3.org/1999/xlink" content-type="kingdom">Animalia</named-content></kwd><kwd><named-content xmlns:xlink="http://www.w3.org/1999/xlink" content-type="order">Passeriformes</named-content></kwd><kwd><named-content xmlns:xlink="http://www.w3.org/1999/xlink" content-type="family">Alaudidae</named-content></kwd></kwd-group><mixed-citation publication-type="journal"><person-group><name><surname>Zhao</surname><given-names>Ping</given-names></name><name><surname>Mao</surname><given-names>Runqian</given-names></name><name><surname>Cao</surname><given-names>Liangming</given-names></name></person-group><article-title>Two new and one little-known damsel bug of the subfamily <tp:taxon-name><tp:taxon-name-part taxon-name-part-type="subfamily">Prostemmatinae</tp:taxon-name-part></tp:taxon-name> Reuter (<tp:taxon-name><tp:taxon-name-part taxon-name-part-type="order">Hemiptera</tp:taxon-name-part></tp:taxon-name>, <tp:taxon-name><tp:taxon-name-part taxon-name-part-type="suborder">Heteroptera</tp:taxon-name-part></tp:taxon-name>, <tp:taxon-name><tp:taxon-name-part taxon-name-part-type="family">Nabidae</tp:taxon-name-part></tp:taxon-name>) from China</article-title><source>Zookeys</source><day>15</day><month>5</month><year>2019</year><volume>845</volume><fpage>139</fpage><lpage>152</lpage><pub-id pub-id-type="doi">10.3897/zookeys.845.32893</pub-id></mixed-citation></tp:treatment-meta><tp:nomenclature><tp:taxon-name>
                  <tp:taxon-name-part taxon-name-part-type="genus" reg="Rhamphocoris">Rhamphocoris</tp:taxon-name-part>
                  <tp:taxon-name-part taxon-name-part-type="species" reg="guizhouensis">guizhouensis</tp:taxon-name-part>
                  <object-id xmlns:xlink="http://www.w3.org/1999/xlink" content-type="zoobank" xlink:type="simple">http://zoobank.org/CC9D5DE7-61D7-420C-91F4-D30A3E158A6D</object-id>
                </tp:taxon-name><tp:taxon-status xmlns:xlink="http://www.w3.org/1999/xlink" xlink:type="simple">sp. n.</tp:taxon-status><xref ref-type="fig" rid="F1">Figs 1–4</xref><xref ref-type="fig" rid="F6">, 19</xref><xref ref-type="fig" rid="F6">, 20</xref></tp:nomenclature><tp:treatment-sec sec-type="type material" id="SECID0EQEAE"><title>Type material.</title><p><bold>Holotype</bold>: female, China, Guizhou, Liping, Taiping Mountain, 28-VII-2009, <named-content xmlns:xlink="http://www.w3.org/1999/xlink" content-type="dwc:verbatimCoordinates" xlink:type="simple"><named-content content-type="geo-json" specific-use="{&#34;type&#34;:&#34;Point&#34;,&#34;coordinates&#34;:[109.310719,26.238761]}" id="NCID0E2EAE" xlink:type="simple">26°14'19.54"N, 109°18'38.59"E</named-content></named-content>, Zhao Ping leg.</p></tp:treatment-sec><tp:treatment-sec sec-type="diagnosis" id="SECID0EAFAE"><title>Diagnosis.</title><p>Body length 5.48 mm. Body color red with black markings, shiny; head and pronotum bicolored, mostly red, but vertex of head, dorsal surface of neck, <!--PageBreak -->anteocular area of head, collar, most of posterior pronotal lobe blackish brown to black; scutellum black.</p></tp:treatment-sec><tp:treatment-sec sec-type="description" id="SECID0EIFAE"><title>Description.</title><p><bold>Color.</bold> Body red, shiny. First antennal segment pale yellow, second antennal segments blackish brown, third to fourth antennal segments pale brown; vertex of head, dorsal surface of neck, anteocular area, eyes, anterior margin of collar of pronotum, propleural epimeron, pleuron and sternum of meso- and metathorax, fore wing (except strip or markings on basal part of membrane and basal part of clavus yellowish white) dark brown to blackish brown (Figs <xref ref-type="fig" rid="F1">1</xref>, <xref ref-type="fig" rid="F6">19</xref>); posterior pronotal lobe (except basal part), anterior margin of each abdominal segment pale brown to brown; scutellum, small spines of underside of fore femur blackish brown to black; abdomen ventrally pale yellowish brown and laterally blackish brown; strip of basal part of membrane yellowish white (Figs <xref ref-type="fig" rid="F1">1</xref>, <xref ref-type="fig" rid="F6">19</xref>), basal part of clavus pale yellowish brown.</p><p><bold>Structure.</bold> Body clothed with golden yellow setae. Body flattened dorsoventrally. Head with rounded processes ventrally (Fig. <xref ref-type="fig" rid="F1">2</xref>); pronotum distinctly transversely constricted between collar and anterior lobe and between anterior and posterior lobe; anterior pronotal lobe bulged, arcuately laterally shallowly sulcate, medially longitudinally sulcate; scutellum sub-basally concave and with two small rounded depressions, apical part produced; fore femur somewhat thickened, and beneath with acute angular process. Abdomen oblong, not covered completely by fore wing; posterior margin of abdomen in female straight; fore wing reaches to abdominal tip. Ostiolar peritreme of metathoracic scent gland shown in Fig. <xref ref-type="fig" rid="F1">4</xref>.</p><p><!--PageBreak --><bold>Measurements</bold> Female, n = 1. Body length 5.48; maximal width of abdomen 3.33. Length of head 0.71; width of head 0.71; length of anteocular part 0.31; length of postocular part 0.05; length of neck 0.16; length of synthlipsis 0.38; interocellar space 0.19; length of antennal segments I–IV= 0.33, 0.76, 0.67, 0.55; length of rostral segments I–IV=0.31, 0.71, 0.48, 0.19; length of collar 0.19; length of anterior lobe of pronotum 0.48; length of posterior lobe of pronotum 0.67; maximal width of thorax 2.19; length of scutellum 0.67; length of hemelytron 3.76.</p></tp:treatment-sec><tp:treatment-sec sec-type="Male" id="SECID0ESGAE"><title>Male.</title><p>Unknown.</p></tp:treatment-sec><tp:treatment-sec sec-type="distribution" id="SECID0EXGAE"><title>Distribution.</title><p>China (Guizhou).</p></tp:treatment-sec><tp:treatment-sec sec-type="etymology" id="SECID0E3GAE"><title>Etymology.</title><p>The specific name is derived from the type locality of the species.</p></tp:treatment-sec><tp:treatment-sec sec-type="remarks" id="SECID0EBHAE"><title>Remarks.</title><p>The new species resemble to <italic><tp:taxon-name><tp:taxon-name-part taxon-name-part-type="genus" reg="Rhamphocoris">R.</tp:taxon-name-part><tp:taxon-name-part taxon-name-part-type="species" reg="hasegawai">hasegawai</tp:taxon-name-part></tp:taxon-name></italic> in body shape and color, but in the latter the head and pronotum are totally black. The new species is similar to <italic><tp:taxon-name><tp:taxon-name-part taxon-name-part-type="genus" reg="Rhamphocoris">R.</tp:taxon-name-part><tp:taxon-name-part taxon-name-part-type="species" reg="elegantulus">elegantulus</tp:taxon-name-part></tp:taxon-name></italic> but easily distinguished by the body color: the head (except the vertex) is black; the collar and most of the posterior lobe of pronotum black, the anterior lobe and basal part of posterior lobe red (Fig. <xref ref-type="fig" rid="F6">19</xref>) (vs. the head and pronotum totally red in <italic><tp:taxon-name><tp:taxon-name-part taxon-name-part-type="genus" reg="Rhamphocoris">R.</tp:taxon-name-part><tp:taxon-name-part taxon-name-part-type="species" reg="elegantulus">elegantulus</tp:taxon-name-part></tp:taxon-name></italic>) (<xref ref-type="bibr" rid="B17">Ren 1998</xref>). The five Chinese species in the genus <italic><tp:taxon-name><tp:taxon-name-part taxon-name-part-type="genus" reg="Rhamphocoris">Rhamphocoris</tp:taxon-name-part></tp:taxon-name></italic>, including the new one described herein, can be distinguished in the above key. The new species is flattened and the single specimen was collected together with the flat bug <italic><tp:taxon-name><tp:taxon-name-part taxon-name-part-type="genus" reg="Aradus">Aradus</tp:taxon-name-part></tp:taxon-name></italic> sp. (<tp:taxon-name><tp:taxon-name-part taxon-name-part-type="family">Aradidae</tp:taxon-name-part></tp:taxon-name>) under the bark, and possibly feeds on flat bugs. The fifth-instar nymph is red except for the brown to yellow antennae and the blackish brown wing pads (Fig. <xref ref-type="fig" rid="F6">20</xref>).</p></tp:treatment-sec><tp:treatment-sec><!--Section generated to contain objects referenced in tp:taxon-treatment.--><fig id="F1" position="float" orientation="portrait"><label>Figures 1–4.</label><caption><p><italic><tp:taxon-name><tp:taxon-name-part taxon-name-part-type="genus" reg="Rhamphocoris">Rhamphocoris</tp:taxon-name-part><tp:taxon-name-part taxon-name-part-type="species" reg="guizhouensis">guizhouensis</tp:taxon-name-part></tp:taxon-name></italic> sp. n., female holotype. <bold>1</bold> habitus, dorsal view <bold>2</bold> head and pronotum, antennae removed, lateral view <bold>3</bold> apical part of abdomen, ventral view <bold>4</bold> ostiolar peritreme of metathoracic scent gland. Scale bars: 0.87 mm (<bold>1</bold>); 0.48 mm (<bold>2</bold>); 0.40 mm (<bold>3, 4</bold>).</p></caption><graphic xmlns:xlink="http://www.w3.org/1999/xlink" xlink:href="zookeys-845-139-g001.jpg" position="float" orientation="portrait" xlink:type="simple" id="oo_301092.jpg"/></fig><fig id="F6" position="float" orientation="portrait"><label>Figures 19–21.</label><caption><p><bold>19</bold>, <bold>20</bold>, <italic><tp:taxon-name><tp:taxon-name-part taxon-name-part-type="genus" reg="Rhamphocoris">Rhamphocoris</tp:taxon-name-part><tp:taxon-name-part taxon-name-part-type="species" reg="guizhouensis">guizhouensis</tp:taxon-name-part></tp:taxon-name></italic> sp. n., female holotype; <bold>21</bold><tp:taxon-name><tp:taxon-name-part taxon-name-part-type="genus" reg="Alloeorhynchus">Alloeorhynchus</tp:taxon-name-part> (<tp:taxon-name-part taxon-name-part-type="subgenus" reg="Alloeorhynchus">Alloeorhynchus</tp:taxon-name-part>) <tp:taxon-name-part taxon-name-part-type="species" reg="reinhardi">reinhardi</tp:taxon-name-part></tp:taxon-name> Kerzhner &amp; Günther, 1999, female <bold>19, 21</bold> adult <bold>20</bold> fifth-instar nymph.</p></caption><graphic xmlns:xlink="http://www.w3.org/1999/xlink" xlink:href="zookeys-845-139-g006.jpg" position="float" orientation="portrait" xlink:type="simple" id="oo_301097.jpg"/></fig></tp:treatment-sec><ref-list><ref id="B17"><mixed-citation xmlns:xlink="http://www.w3.org/1999/xlink" xlink:type="simple"><person-group><name name-style="western"><surname>Ren</surname><given-names>SZ</given-names></name></person-group> (<year>1998</year>) <source>Fauna Sinica <tp:taxon-name><tp:taxon-name-part taxon-name-part-type="class">Insecta</tp:taxon-name-part></tp:taxon-name><tp:taxon-name><tp:taxon-name-part taxon-name-part-type="order">Hemiptera</tp:taxon-name-part></tp:taxon-name><tp:taxon-name><tp:taxon-name-part taxon-name-part-type="suborder">Heteroptera</tp:taxon-name-part></tp:taxon-name>: <tp:taxon-name><tp:taxon-name-part taxon-name-part-type="family">Nabidae</tp:taxon-name-part></tp:taxon-name>. Vol. 13.</source><publisher-name>Science Press</publisher-name>, <publisher-loc>Beijing</publisher-loc>, <size units="page">251 pp</size>.</mixed-citation></ref></ref-list></tp:taxon-treatment>
