# Supplementary material for: Two new and one little-known damsel bug of the subfamily Prostemmatinae Reuter (Hemiptera, Heteroptera, Nabidae) from China
Source: Zookeys. 2019 May 15;845:139–52. doi: 10.3897/zookeys.845.32893 (PMC6531382; doi:10.3897/zookeys.845.32893)
Supplement: XML Treatment for Alloeorhynchus [file zookeys.845.32893-treatment3.xml]

<!DOCTYPE tp:taxon-treatment
  PUBLIC "-//TaxonX//DTD Taxonomic Treatment Publishing DTD v0 20100105//EN" "tax-treatment-NSO.dtd">
<tp:taxon-treatment xmlns:tp="http://www.plazi.org/taxpub"><tp:treatment-meta><kwd-group><label>Taxon classification</label><kwd><named-content xmlns:xlink="http://www.w3.org/1999/xlink" content-type="kingdom">Animalia</named-content></kwd><kwd><named-content xmlns:xlink="http://www.w3.org/1999/xlink" content-type="order">Passeriformes</named-content></kwd><kwd><named-content xmlns:xlink="http://www.w3.org/1999/xlink" content-type="family">Alaudidae</named-content></kwd></kwd-group><mixed-citation publication-type="journal"><person-group><name><surname>Zhao</surname><given-names>Ping</given-names></name><name><surname>Mao</surname><given-names>Runqian</given-names></name><name><surname>Cao</surname><given-names>Liangming</given-names></name></person-group><article-title>Two new and one little-known damsel bug of the subfamily <tp:taxon-name><tp:taxon-name-part taxon-name-part-type="subfamily">Prostemmatinae</tp:taxon-name-part></tp:taxon-name> Reuter (<tp:taxon-name><tp:taxon-name-part taxon-name-part-type="order">Hemiptera</tp:taxon-name-part></tp:taxon-name>, <tp:taxon-name><tp:taxon-name-part taxon-name-part-type="suborder">Heteroptera</tp:taxon-name-part></tp:taxon-name>, <tp:taxon-name><tp:taxon-name-part taxon-name-part-type="family">Nabidae</tp:taxon-name-part></tp:taxon-name>) from China</article-title><source>Zookeys</source><day>15</day><month>5</month><year>2019</year><volume>845</volume><fpage>139</fpage><lpage>152</lpage><pub-id pub-id-type="doi">10.3897/zookeys.845.32893</pub-id></mixed-citation></tp:treatment-meta><tp:nomenclature><label>Genus</label><tp:taxon-name>
                <tp:taxon-name-part taxon-name-part-type="genus" reg="Alloeorhynchus">Alloeorhynchus</tp:taxon-name-part>
              </tp:taxon-name><tp:taxon-authority>Fieber, 1860</tp:taxon-authority><tp:nomenclature-citation-list><tp:nomenclature-citation><tp:taxon-name>
                    <tp:taxon-name-part taxon-name-part-type="genus" reg="Alloeorhynchus">Alloeorhynchus</tp:taxon-name-part>
                  </tp:taxon-name><comment>Fieber, 1860: 43; 1861: 159; <xref ref-type="bibr" rid="B17">Ren 1998</xref>: 51; <xref ref-type="bibr" rid="B4">Distant 1904</xref>. Type species: <tp:taxon-name><tp:taxon-name-part taxon-name-part-type="genus" reg="Pirates">Pirates</tp:taxon-name-part><tp:taxon-name-part taxon-name-part-type="species" reg="flavipes">flavipes</tp:taxon-name-part></tp:taxon-name> Fieber, 1836, by subsequent monotypy (<xref ref-type="bibr" rid="B5">Fieber 1861</xref>: 159).</comment></tp:nomenclature-citation><tp:nomenclature-citation><tp:taxon-name>
                    <tp:taxon-name-part taxon-name-part-type="genus" reg="Falda">Falda</tp:taxon-name-part>
                  </tp:taxon-name><comment>Gross, 1954: 139 (syn. by <xref ref-type="bibr" rid="B10">Kerzhner 1970</xref>: 282). Type species: <tp:taxon-name><tp:taxon-name-part taxon-name-part-type="genus" reg="Falda">Falda</tp:taxon-name-part><tp:taxon-name-part taxon-name-part-type="species" reg="queenslandica">queenslandica</tp:taxon-name-part></tp:taxon-name> Gross, 1954, by original designation.</comment></tp:nomenclature-citation></tp:nomenclature-citation-list></tp:nomenclature><tp:treatment-sec sec-type="description" id="SECID0EIMAE"><title>Diagnostic characters.</title><p>Body elongate oblong. Anterior part of head strongly declined, or somewhat declined; anteocular area of head short, nearly conical; posterior margin of eyes adjacent to anterior margin of pronotum; ocelli present; antennae clothed with long setae, first antennal segment short, extending beyond apex of head; rostrum slender, extending to metasternum, first segment short and thick, second and third segments longest, fourth segment short; pronotum distinctly constricted transversally behind middle, posterior margin straight; scutellum long, subequal to width at base. Fore and mid femora moderately thickened, underneath with two to three rows of small spines; fore tibia slightly shorter than femur, apical part widened, with spongy fossula.</p></tp:treatment-sec><tp:treatment-sec sec-type="remarks" id="SECID0ENMAE"><title>Remarks.</title><p>The genus includes two subgenera, <italic><tp:taxon-name><tp:taxon-name-part taxon-name-part-type="genus" reg="Alloeorhynchus">Alloeorhynchus</tp:taxon-name-part></tp:taxon-name></italic> and <italic><tp:taxon-name><tp:taxon-name-part taxon-name-part-type="genus" reg="Psilistus">Psilistus</tp:taxon-name-part></tp:taxon-name></italic>, and 49 species in the world (<xref ref-type="bibr" rid="B17">Ren 1998</xref>; <xref ref-type="bibr" rid="B1">Brailovsky and Barrera 2017</xref>). Eight species have been <!--PageBreak -->recorded in China, including one new and one little-known species described in the present study: <tp:taxon-name><tp:taxon-name-part taxon-name-part-type="genus" reg="Alloeorhynchus">A.</tp:taxon-name-part> (<tp:taxon-name-part taxon-name-part-type="subgenus" reg="Alloeorhynchus">A.</tp:taxon-name-part>) <tp:taxon-name-part taxon-name-part-type="species" reg="notatus">notatus</tp:taxon-name-part></tp:taxon-name> Distant, 1919 [China (Yunnan); India, Nepal], <tp:taxon-name><tp:taxon-name-part taxon-name-part-type="genus" reg="Alloeorhynchus">A.</tp:taxon-name-part> (<tp:taxon-name-part taxon-name-part-type="subgenus" reg="Alloeorhynchus">A.</tp:taxon-name-part>) <tp:taxon-name-part taxon-name-part-type="species" reg="sinicus">sinicus</tp:taxon-name-part></tp:taxon-name> Ren, 1998 [China (Zhejiang)], <tp:taxon-name><tp:taxon-name-part taxon-name-part-type="genus" reg="Alloeorhynchus">A.</tp:taxon-name-part> (<tp:taxon-name-part taxon-name-part-type="subgenus" reg="Alloeorhynchus">A.</tp:taxon-name-part>) <tp:taxon-name-part taxon-name-part-type="species" reg="vinulus">vinulus</tp:taxon-name-part></tp:taxon-name> Stål, 1864 [China (Hainan, Taiwan); Japan, Vietnam, Java, Philippines, Burma], <tp:taxon-name><tp:taxon-name-part taxon-name-part-type="genus" reg="Alloeorhynchus">A.</tp:taxon-name-part> (<tp:taxon-name-part taxon-name-part-type="subgenus" reg="Alloeorhynchus">A.</tp:taxon-name-part>) <tp:taxon-name-part taxon-name-part-type="species" reg="yunnanensis">yunnanensis</tp:taxon-name-part></tp:taxon-name> sp. n. [China (Yunnan)], <tp:taxon-name><tp:taxon-name-part taxon-name-part-type="genus" reg="Alloeorhynchus">A.</tp:taxon-name-part> (<tp:taxon-name-part taxon-name-part-type="subgenus" reg="Alloeorhynchus">A.</tp:taxon-name-part>) <tp:taxon-name-part taxon-name-part-type="species" reg="reinhardi">reinhardi</tp:taxon-name-part></tp:taxon-name> Kerzhner &amp; Günther, 1999, and <tp:taxon-name><tp:taxon-name-part taxon-name-part-type="genus" reg="Alloeorhynchus">A.</tp:taxon-name-part> (<tp:taxon-name-part taxon-name-part-type="subgenus" reg="Psilistus">P.</tp:taxon-name-part>) <tp:taxon-name-part taxon-name-part-type="species" reg="corallinus">corallinus</tp:taxon-name-part></tp:taxon-name> (Stål, 1873) [China (Yunnan); Burma, Sikkim, India, Malaysia], <tp:taxon-name><tp:taxon-name-part taxon-name-part-type="genus" reg="Alloeorhynchus">Alloeorhynchus</tp:taxon-name-part> (<tp:taxon-name-part taxon-name-part-type="subgenus" reg="Psilistus">P.</tp:taxon-name-part>) <tp:taxon-name-part taxon-name-part-type="species" reg="bakeri">bakeri</tp:taxon-name-part></tp:taxon-name> Harris 1930 [China (Yunnan)] (Hsiao et al. 1981; <xref ref-type="bibr" rid="B17">Ren 1998</xref>; <xref ref-type="bibr" rid="B13">Kerzhner and Günther 1999</xref>; <xref ref-type="bibr" rid="B7">Gapon and Konstantinov 2008</xref>; <xref ref-type="bibr" rid="B16">Li et al. 2012</xref>).</p></tp:treatment-sec><ref-list><ref id="B17"><mixed-citation xmlns:xlink="http://www.w3.org/1999/xlink" xlink:type="simple"><person-group><name name-style="western"><surname>Ren</surname><given-names>SZ</given-names></name></person-group> (<year>1998</year>) <source>Fauna Sinica <tp:taxon-name><tp:taxon-name-part taxon-name-part-type="class">Insecta</tp:taxon-name-part></tp:taxon-name><tp:taxon-name><tp:taxon-name-part taxon-name-part-type="order">Hemiptera</tp:taxon-name-part></tp:taxon-name><tp:taxon-name><tp:taxon-name-part taxon-name-part-type="suborder">Heteroptera</tp:taxon-name-part></tp:taxon-name>: <tp:taxon-name><tp:taxon-name-part taxon-name-part-type="family">Nabidae</tp:taxon-name-part></tp:taxon-name>. Vol. 13.</source><publisher-name>Science Press</publisher-name>, <publisher-loc>Beijing</publisher-loc>, <size units="page">251 pp</size>.</mixed-citation></ref><ref id="B4"><mixed-citation xmlns:xlink="http://www.w3.org/1999/xlink" xlink:type="simple"><person-group><name name-style="western"><surname>Distant</surname><given-names>WL</given-names></name></person-group> (<year>1904</year>) <source>The Fauna of British India, Including Ceylon and Burma. <tp:taxon-name><tp:taxon-name-part taxon-name-part-type="order">Rhynchota</tp:taxon-name-part></tp:taxon-name> 2 (<tp:taxon-name><tp:taxon-name-part taxon-name-part-type="suborder">Heteroptera</tp:taxon-name-part></tp:taxon-name>).</source><publisher-name>Taylor and Francis</publisher-name>, <publisher-loc>London</publisher-loc>, <size units="page">503 pp</size>. [pp 1–242, 1903; pp i–xvii, 243–503, 1904] <ext-link xlink:type="simple" ext-link-type="doi" xlink:href="10.1080/00222930408562466">https://doi.org/10.1080/00222930408562466</ext-link></mixed-citation></ref><ref id="B5"><mixed-citation xmlns:xlink="http://www.w3.org/1999/xlink" xlink:type="simple"><!--PageBreak --><person-group><name name-style="western"><surname>Fieber</surname><given-names>FX</given-names></name></person-group> (<year>1861</year>) <source>Die europäischen <tp:taxon-name><tp:taxon-name-part taxon-name-part-type="order">Hemiptera</tp:taxon-name-part></tp:taxon-name>.&amp;nbsp;Halbflügler (<tp:taxon-name><tp:taxon-name-part taxon-name-part-type="order">Rhynchota</tp:taxon-name-part></tp:taxon-name><tp:taxon-name><tp:taxon-name-part taxon-name-part-type="suborder">Heteroptera</tp:taxon-name-part></tp:taxon-name>).</source><publisher-name>Gerold’s Sohn</publisher-name>, <publisher-loc>Wien</publisher-loc>, <size units="page">444 pp</size>. [pp 1–108, 1860; pp 109–444, 1861] <ext-link xlink:type="simple" ext-link-type="doi" xlink:href="10.5962/bhl.title.47533">https://doi.org/10.5962/bhl.title.47533</ext-link></mixed-citation></ref><ref id="B10"><mixed-citation xmlns:xlink="http://www.w3.org/1999/xlink" xlink:type="simple"><person-group><name name-style="western"><surname>Kerzhner</surname><given-names>IM</given-names></name></person-group> (<year>1970</year>) <article-title>Neue und wenig bekannte <tp:taxon-name><tp:taxon-name-part taxon-name-part-type="family">Nabidae</tp:taxon-name-part></tp:taxon-name> (<tp:taxon-name><tp:taxon-name-part taxon-name-part-type="suborder">Heteroptera</tp:taxon-name-part></tp:taxon-name>) ȧus den tropischen Gebieten der Alten Welt.</article-title><source>Acta Entomologica Musei Nationalis Pragae</source><volume>38</volume>: <fpage>279</fpage>–<lpage>359</lpage>.</mixed-citation></ref><ref id="B1"><mixed-citation xmlns:xlink="http://www.w3.org/1999/xlink" xlink:type="simple"><person-group><name name-style="western"><surname>Brailovsky</surname><given-names>H</given-names></name><name name-style="western"><surname>Barrera</surname><given-names>E</given-names></name></person-group> (<year>2017</year>) <article-title>A review of the Mexican species of <italic><tp:taxon-name><tp:taxon-name-part taxon-name-part-type="genus">Alloeorhynchus</tp:taxon-name-part></tp:taxon-name></italic> Fieber (<tp:taxon-name><tp:taxon-name-part taxon-name-part-type="order">Hemiptera</tp:taxon-name-part></tp:taxon-name>: <tp:taxon-name><tp:taxon-name-part taxon-name-part-type="suborder">Heteroptera</tp:taxon-name-part></tp:taxon-name>: <tp:taxon-name><tp:taxon-name-part taxon-name-part-type="family">Nabidae</tp:taxon-name-part></tp:taxon-name>: <tp:taxon-name><tp:taxon-name-part taxon-name-part-type="subfamily">Prostemmatinae</tp:taxon-name-part></tp:taxon-name>) with description of six new species, new distributional records, and key to the species.</article-title><source>Zootaxa</source><volume>4338</volume>: <fpage>305</fpage>–<lpage>318</lpage>. <ext-link xlink:type="simple" ext-link-type="doi" xlink:href="10.11646/zootaxa.4338.2.5">https://doi.org/10.11646/zootaxa.4338.2.5</ext-link></mixed-citation></ref><ref id="B13"><mixed-citation xmlns:xlink="http://www.w3.org/1999/xlink" xlink:type="simple"><person-group><name name-style="western"><surname>Kerzhner</surname><given-names>IM</given-names></name><name name-style="western"><surname>Günther</surname><given-names>H</given-names></name></person-group> (<year>1999</year>) <article-title>Eine neue <italic><tp:taxon-name><tp:taxon-name-part taxon-name-part-type="genus">Alloeorhynchus</tp:taxon-name-part></tp:taxon-name></italic>-Art aus Süd-China (<tp:taxon-name><tp:taxon-name-part taxon-name-part-type="order">Hemiptera</tp:taxon-name-part></tp:taxon-name>: <tp:taxon-name><tp:taxon-name-part taxon-name-part-type="suborder">Heteroptera</tp:taxon-name-part></tp:taxon-name>: <tp:taxon-name><tp:taxon-name-part taxon-name-part-type="family">Nabidae</tp:taxon-name-part></tp:taxon-name>).</article-title><source>Reichenbachia</source><volume>33</volume>: <fpage>221</fpage>–<lpage>225</lpage>.</mixed-citation></ref><ref id="B7"><mixed-citation xmlns:xlink="http://www.w3.org/1999/xlink" xlink:type="simple"><person-group><name name-style="western"><surname>Gapon</surname><given-names>DA</given-names></name><name name-style="western"><surname>Konstantinov</surname><given-names>EV</given-names></name></person-group> (<year>2008</year>) <article-title>Taxa of <tp:taxon-name><tp:taxon-name-part taxon-name-part-type="suborder">Heteroptera</tp:taxon-name-part></tp:taxon-name> described by Izyaslav M. Kerzhner.</article-title><source>Zoosystematica Rossica</source><volume>17</volume>: <fpage>24</fpage>–<lpage>36</lpage>.</mixed-citation></ref><ref id="B16"><mixed-citation xmlns:xlink="http://www.w3.org/1999/xlink" xlink:type="simple"><person-group><name name-style="western"><surname>Li</surname><given-names>H</given-names></name><name name-style="western"><surname>Liu</surname><given-names>HY</given-names></name><name name-style="western"><surname>Cao</surname><given-names>LM</given-names></name><name name-style="western"><surname>Shi</surname><given-names>AM</given-names></name><name name-style="western"><surname>Yang</surname><given-names>HL</given-names></name><name name-style="western"><surname>Cai</surname><given-names>WZ</given-names></name></person-group> (<year>2012</year>) <article-title>The complete mitochondrial genome of the damsel bug <italic><tp:taxon-name><tp:taxon-name-part taxon-name-part-type="genus">Alloeorhynchus</tp:taxon-name-part><tp:taxon-name-part taxon-name-part-type="species">bakeri</tp:taxon-name-part></tp:taxon-name></italic> (<tp:taxon-name><tp:taxon-name-part taxon-name-part-type="order">Hemiptera</tp:taxon-name-part></tp:taxon-name>: <tp:taxon-name><tp:taxon-name-part taxon-name-part-type="family">Nabidae</tp:taxon-name-part></tp:taxon-name>).</article-title><source>International Journal of Biological Sciences</source><volume>8</volume>: <fpage>93</fpage>–<lpage>107</lpage>. <ext-link xlink:type="simple" ext-link-type="doi" xlink:href="10.7150/ijbs.8.93">https://doi.org/10.7150/ijbs.8.93</ext-link></mixed-citation></ref></ref-list></tp:taxon-treatment>
