# Supplementary material for: Two new and one little-known damsel bug of the subfamily Prostemmatinae Reuter (Hemiptera, Heteroptera, Nabidae) from China
Source: Zookeys. 2019 May 15;845:139–52. doi: 10.3897/zookeys.845.32893 (PMC6531382; doi:10.3897/zookeys.845.32893)
Supplement: XML Treatment for Alloeorhynchus (Alloeorhynchus) reinhardi [file zookeys.845.32893-treatment4.xml]

<!DOCTYPE tp:taxon-treatment
  PUBLIC "-//TaxonX//DTD Taxonomic Treatment Publishing DTD v0 20100105//EN" "tax-treatment-NSO.dtd">
<tp:taxon-treatment xmlns:tp="http://www.plazi.org/taxpub"><tp:treatment-meta><kwd-group><label>Taxon classification</label><kwd><named-content xmlns:xlink="http://www.w3.org/1999/xlink" content-type="kingdom">Animalia</named-content></kwd><kwd><named-content xmlns:xlink="http://www.w3.org/1999/xlink" content-type="order">Passeriformes</named-content></kwd><kwd><named-content xmlns:xlink="http://www.w3.org/1999/xlink" content-type="family">Alaudidae</named-content></kwd></kwd-group><mixed-citation publication-type="journal"><person-group><name><surname>Zhao</surname><given-names>Ping</given-names></name><name><surname>Mao</surname><given-names>Runqian</given-names></name><name><surname>Cao</surname><given-names>Liangming</given-names></name></person-group><article-title>Two new and one little-known damsel bug of the subfamily <tp:taxon-name><tp:taxon-name-part taxon-name-part-type="subfamily">Prostemmatinae</tp:taxon-name-part></tp:taxon-name> Reuter (<tp:taxon-name><tp:taxon-name-part taxon-name-part-type="order">Hemiptera</tp:taxon-name-part></tp:taxon-name>, <tp:taxon-name><tp:taxon-name-part taxon-name-part-type="suborder">Heteroptera</tp:taxon-name-part></tp:taxon-name>, <tp:taxon-name><tp:taxon-name-part taxon-name-part-type="family">Nabidae</tp:taxon-name-part></tp:taxon-name>) from China</article-title><source>Zookeys</source><day>15</day><month>5</month><year>2019</year><volume>845</volume><fpage>139</fpage><lpage>152</lpage><pub-id pub-id-type="doi">10.3897/zookeys.845.32893</pub-id></mixed-citation></tp:treatment-meta><tp:nomenclature><tp:taxon-name><tp:taxon-name-part taxon-name-part-type="genus" reg="Alloeorhynchus">Alloeorhynchus</tp:taxon-name-part> (<tp:taxon-name-part taxon-name-part-type="subgenus" reg="Alloeorhynchus">Alloeorhynchus</tp:taxon-name-part>) <tp:taxon-name-part taxon-name-part-type="species" reg="reinhardi">reinhardi</tp:taxon-name-part></tp:taxon-name><tp:taxon-authority>Kerzhner &amp; Günther, 1999</tp:taxon-authority><xref ref-type="fig" rid="F2">Figs 5</xref><xref ref-type="fig" rid="F3">, 6–9</xref><xref ref-type="fig" rid="F6">, 21</xref><tp:nomenclature-citation-list><tp:nomenclature-citation><tp:taxon-name><tp:taxon-name-part taxon-name-part-type="genus" reg="Alloeorhynchus">Alloeorhynchus</tp:taxon-name-part> (<tp:taxon-name-part taxon-name-part-type="subgenus" reg="Alloeorhynchus">Alloeorhynchus</tp:taxon-name-part>) <tp:taxon-name-part taxon-name-part-type="species" reg="reinhardi">reinhardi</tp:taxon-name-part></tp:taxon-name><comment>Kerzhner &amp; Günther, 1999, 33: 221; <xref ref-type="bibr" rid="B7">Gapon and Konstantinov 2008</xref>: 24.</comment></tp:nomenclature-citation></tp:nomenclature-citation-list></tp:nomenclature><tp:treatment-sec sec-type="material" id="SECID0EL3AE"><title>Material examined.</title><p>1 female, China, Guizhou, Kaili, 3-III-2011, <named-content xmlns:xlink="http://www.w3.org/1999/xlink" content-type="dwc:verbatimCoordinates" xlink:type="simple"><named-content content-type="geo-json" specific-use="{&#34;type&#34;:&#34;Point&#34;,&#34;coordinates&#34;:[107.976258,26.571092]}" id="NCID0EU3AE" xlink:type="simple">26°34'15.93"N, 107°58'34.53"E</named-content></named-content>, Zhao Ping leg.</p><!--PageBreak --></tp:treatment-sec><tp:treatment-sec sec-type="diagnosis" id="SECID0E13AE"><title>Diagnosis.</title><p>Body blackish brown with pale yellowish-brown markings; head, thorax, scutellum, fore wing (except basal part of corium), and lateral sides of abdominal sterna blackish brown to black; antennae, rostrum, and legs yellow.</p><!--PageBreak --></tp:treatment-sec><tp:treatment-sec sec-type="redescription" id="SECID0EA4AE"><title>Redescription.</title><p><bold>Color.</bold> Body blackish brown to black (Figs <xref ref-type="fig" rid="F2">5</xref>, <xref ref-type="fig" rid="F6">21</xref>). Head, first rostral segment, thorax, scutellum, corium (except basal part), clavus, membrane, spines beneath femora and tibia, apical part and sides of abdominal sterna (Fig. <xref ref-type="fig" rid="F3">7</xref>), apical part of third to seventh connexival segments, eighth connexival segment blackish brown to black (Figs <xref ref-type="fig" rid="F2">5</xref>, <xref ref-type="fig" rid="F3">7</xref>, <xref ref-type="fig" rid="F6">21</xref>); second to fourth antennal segments, apical part of femora, apical and basal parts of tibiae, tarsi pale yellowish brown; first antennal segment, second to fourth rostral segments, coxae, trochanters, femora (except apical part), tibiae (except basal and apical parts), basal part of corium, middle part of abdominal sternum (third to sixth segments), second connexival segment, basal part of third to seventh connexival segments yellow.</p><fig id="F2" position="float" orientation="portrait"><label>Figure 5.</label><caption><p><tp:taxon-name><tp:taxon-name-part taxon-name-part-type="genus" reg="Alloeorhynchus">Alloeorhynchus</tp:taxon-name-part> (<tp:taxon-name-part taxon-name-part-type="subgenus" reg="Alloeorhynchus">Alloeorhynchus</tp:taxon-name-part>) <tp:taxon-name-part taxon-name-part-type="species" reg="reinhardi">reinhardi</tp:taxon-name-part></tp:taxon-name> Kerzhner &amp; Günther, 1999, female, habitus, dorsal view. Scale bar: 0.67 mm.</p></caption><graphic xmlns:xlink="http://www.w3.org/1999/xlink" xlink:href="zookeys-845-139-g002.jpg" position="float" orientation="portrait" xlink:type="simple" id="oo_301093.jpg"/></fig><fig id="F3" position="float" orientation="portrait"><label>Figures 6–9.</label><caption><p><tp:taxon-name><tp:taxon-name-part taxon-name-part-type="genus" reg="Alloeorhynchus">Alloeorhynchus</tp:taxon-name-part> (<tp:taxon-name-part taxon-name-part-type="subgenus" reg="Alloeorhynchus">Alloeorhynchus</tp:taxon-name-part>) <tp:taxon-name-part taxon-name-part-type="species" reg="reinhardi">reinhardi</tp:taxon-name-part></tp:taxon-name> Kerzhner &amp; Günther, 1999, female. <bold>6</bold> head and pronotum, antennae removed, lateral view <bold>7</bold> abdomen, lateral view <bold>8</bold> apical part of abdomen, ventral view <bold>9</bold>&amp;nbsp;Ostiolar peritreme of metathoracic scent gland. Scale bar: 0.32 mm (<bold>6</bold>); 0.8 mm (<bold>7</bold>); 0.4 mm (<bold>8</bold>); 0.32 mm (<bold>9</bold>).</p></caption><graphic xmlns:xlink="http://www.w3.org/1999/xlink" xlink:href="zookeys-845-139-g003.jpg" position="float" orientation="portrait" xlink:type="simple" id="oo_301094.jpg"/></fig><p><bold>Structure and vestiture.</bold> Macropterous. Body elongate oblong, posteriorly gradually widened (Fig. <xref ref-type="fig" rid="F2">5</xref>). Head, pronotum, ventral surface of abdomen, legs and antennae smooth and shiny (Fig. <xref ref-type="fig" rid="F6">21</xref>). Body sparsely clothed with white long setae; first antennal segment sparsely clothed with oblique setae, second to fourth segments densely clothed with oblique setae; tibiae and corium of fore wing clothed densely with setae (Fig. <xref ref-type="fig" rid="F2">5</xref>). Subapical part of first antennal segment curved outward. Anterior pronotal lobe somewhat bulged and twice as long as posterior pronotal lobe; scutellum sub-angular, apical part with small protuberance. Fore coxa strong, subequal to 2/5 of femur <!--PageBreak -->in length; fore and mid femora distinctly thickened, ventrally sub-basal 2/5 dilated in a protrusion, and apical half beneath with two lines of black dentate spines; fore tibia apically dilated with spongy fossula and underneath with two lines of black spines; mid tibia beneath with a line of distinct spines and a line of indistinct spines (Fig. <xref ref-type="fig" rid="F3">6</xref>). Abdomen in female widened posteriorly; fore wing extending to tip of abdomen (Figs&amp;nbsp;5, 7). Ostiolar peritreme of metathoracic scent gland shown in Fig. <xref ref-type="fig" rid="F3">9</xref>. Apical part of abdomen in female shown in Figs <xref ref-type="fig" rid="F3">7</xref>, <xref ref-type="fig" rid="F3">8</xref>.</p><p><bold>Measurements.</bold> Female, n = 1. Body length 5.70; maximal width of abdomen 2.30. Length of head 0.93; length of anteocular part 0.83; length of postocular part 0.50; length of synthlipsis 0.40; interocellar space 0.15; length of antennal segments I–IV= 0.60, 1.07, 0.97, 1.40; length of rostral segments I–IV=0.33, 1.07, 0.76, 0.27; length of collar 0.20; length of anterior lobe of pronotum 0.90; length of posterior lobe of pronotum 0.50; maximal width of thorax 1.73; length of scutellum 0.87; length of hemelytron 3.93.</p></tp:treatment-sec><tp:treatment-sec sec-type="distribution" id="SECID0ENBAG"><title>Distribution.</title><p>China (Guizhou, Sichuan).</p></tp:treatment-sec><tp:treatment-sec sec-type="remarks" id="SECID0ESBAG"><title>Remarks.</title><p><xref ref-type="bibr" rid="B13">Kerzhner and Günther (1999)</xref> described the species <tp:taxon-name><tp:taxon-name-part taxon-name-part-type="genus" reg="Alloeorhynchus">A.</tp:taxon-name-part> (<tp:taxon-name-part taxon-name-part-type="subgenus" reg="Alloeorhynchus">A.</tp:taxon-name-part>) <tp:taxon-name-part taxon-name-part-type="species" reg="reinhardi">reinhardi</tp:taxon-name-part></tp:taxon-name> in German based on two short-winged females collected from Sichuan Province in Southern China. We found a macropterous female in Guizhou Province, which is redescribed here in English to facilitate identification. We identified this species by comparing it with the description and the color illustration in the paper published by <xref ref-type="bibr" rid="B13">Kerzhner and Günther (1999)</xref> with the help of Dr Steffen Roth (University Museum of Bergen), but we were unable to examine the type specimens.</p></tp:treatment-sec><tp:treatment-sec><!--Section generated to contain objects referenced in tp:taxon-treatment.--><fig id="F6" position="float" orientation="portrait"><label>Figures 19–21.</label><caption><p><bold>19</bold>, <bold>20</bold>, <italic><tp:taxon-name><tp:taxon-name-part taxon-name-part-type="genus" reg="Rhamphocoris">Rhamphocoris</tp:taxon-name-part><tp:taxon-name-part taxon-name-part-type="species" reg="guizhouensis">guizhouensis</tp:taxon-name-part></tp:taxon-name></italic> sp. n., female holotype; <bold>21</bold><tp:taxon-name><tp:taxon-name-part taxon-name-part-type="genus" reg="Alloeorhynchus">Alloeorhynchus</tp:taxon-name-part> (<tp:taxon-name-part taxon-name-part-type="subgenus" reg="Alloeorhynchus">Alloeorhynchus</tp:taxon-name-part>) <tp:taxon-name-part taxon-name-part-type="species" reg="reinhardi">reinhardi</tp:taxon-name-part></tp:taxon-name> Kerzhner &amp; Günther, 1999, female <bold>19, 21</bold> adult <bold>20</bold> fifth-instar nymph.</p></caption><graphic xmlns:xlink="http://www.w3.org/1999/xlink" xlink:href="zookeys-845-139-g006.jpg" position="float" orientation="portrait" xlink:type="simple" id="oo_301097.jpg"/></fig></tp:treatment-sec><ref-list><ref id="B7"><mixed-citation xmlns:xlink="http://www.w3.org/1999/xlink" xlink:type="simple"><person-group><name name-style="western"><surname>Gapon</surname><given-names>DA</given-names></name><name name-style="western"><surname>Konstantinov</surname><given-names>EV</given-names></name></person-group> (<year>2008</year>) <article-title>Taxa of <tp:taxon-name><tp:taxon-name-part taxon-name-part-type="suborder">Heteroptera</tp:taxon-name-part></tp:taxon-name> described by Izyaslav M. Kerzhner.</article-title><source>Zoosystematica Rossica</source><volume>17</volume>: <fpage>24</fpage>–<lpage>36</lpage>.</mixed-citation></ref><ref id="B13"><mixed-citation xmlns:xlink="http://www.w3.org/1999/xlink" xlink:type="simple"><person-group><name name-style="western"><surname>Kerzhner</surname><given-names>IM</given-names></name><name name-style="western"><surname>Günther</surname><given-names>H</given-names></name></person-group> (<year>1999</year>) <article-title>Eine neue <italic><tp:taxon-name><tp:taxon-name-part taxon-name-part-type="genus">Alloeorhynchus</tp:taxon-name-part></tp:taxon-name></italic>-Art aus Süd-China (<tp:taxon-name><tp:taxon-name-part taxon-name-part-type="order">Hemiptera</tp:taxon-name-part></tp:taxon-name>: <tp:taxon-name><tp:taxon-name-part taxon-name-part-type="suborder">Heteroptera</tp:taxon-name-part></tp:taxon-name>: <tp:taxon-name><tp:taxon-name-part taxon-name-part-type="family">Nabidae</tp:taxon-name-part></tp:taxon-name>).</article-title><source>Reichenbachia</source><volume>33</volume>: <fpage>221</fpage>–<lpage>225</lpage>.</mixed-citation></ref></ref-list></tp:taxon-treatment>
