# Supplementary material for: Two new and one little-known damsel bug of the subfamily Prostemmatinae Reuter (Hemiptera, Heteroptera, Nabidae) from China
Source: Zookeys. 2019 May 15;845:139–52. doi: 10.3897/zookeys.845.32893 (PMC6531382; doi:10.3897/zookeys.845.32893)
Supplement: XML Treatment for Alloeorhynchus (Alloeorhynchus) yunnanensis [file zookeys.845.32893-treatment5.xml]

<!DOCTYPE tp:taxon-treatment
  PUBLIC "-//TaxonX//DTD Taxonomic Treatment Publishing DTD v0 20100105//EN" "tax-treatment-NSO.dtd">
<tp:taxon-treatment xmlns:tp="http://www.plazi.org/taxpub"><tp:treatment-meta><kwd-group><label>Taxon classification</label><kwd><named-content xmlns:xlink="http://www.w3.org/1999/xlink" content-type="kingdom">Animalia</named-content></kwd><kwd><named-content xmlns:xlink="http://www.w3.org/1999/xlink" content-type="order">Passeriformes</named-content></kwd><kwd><named-content xmlns:xlink="http://www.w3.org/1999/xlink" content-type="family">Alaudidae</named-content></kwd></kwd-group><mixed-citation publication-type="journal"><person-group><name><surname>Zhao</surname><given-names>Ping</given-names></name><name><surname>Mao</surname><given-names>Runqian</given-names></name><name><surname>Cao</surname><given-names>Liangming</given-names></name></person-group><article-title>Two new and one little-known damsel bug of the subfamily <tp:taxon-name><tp:taxon-name-part taxon-name-part-type="subfamily">Prostemmatinae</tp:taxon-name-part></tp:taxon-name> Reuter (<tp:taxon-name><tp:taxon-name-part taxon-name-part-type="order">Hemiptera</tp:taxon-name-part></tp:taxon-name>, <tp:taxon-name><tp:taxon-name-part taxon-name-part-type="suborder">Heteroptera</tp:taxon-name-part></tp:taxon-name>, <tp:taxon-name><tp:taxon-name-part taxon-name-part-type="family">Nabidae</tp:taxon-name-part></tp:taxon-name>) from China</article-title><source>Zookeys</source><day>15</day><month>5</month><year>2019</year><volume>845</volume><fpage>139</fpage><lpage>152</lpage><pub-id pub-id-type="doi">10.3897/zookeys.845.32893</pub-id></mixed-citation></tp:treatment-meta><tp:nomenclature><tp:taxon-name><tp:taxon-name-part taxon-name-part-type="genus" reg="Alloeorhynchus">Alloeorhynchus</tp:taxon-name-part> (<tp:taxon-name-part taxon-name-part-type="subgenus" reg="Alloeorhynchus">Alloeorhynchus</tp:taxon-name-part>) <tp:taxon-name-part taxon-name-part-type="species" reg="yunnanensis">yunnanensis</tp:taxon-name-part><object-id xmlns:xlink="http://www.w3.org/1999/xlink" content-type="zoobank" xlink:type="simple">http://zoobank.org/D668063A-B4A4-4AEF-AA89-F18CD5BD3834</object-id></tp:taxon-name><tp:taxon-status xmlns:xlink="http://www.w3.org/1999/xlink" xlink:type="simple">sp. n.</tp:taxon-status><xref ref-type="fig" rid="F4">Figs 10</xref><xref ref-type="fig" rid="F5">, 11–18</xref></tp:nomenclature><tp:treatment-sec sec-type="type material" id="SECID0EDEAG"><title>Type material.</title><p><bold>Holotype</bold>, male, China, Yunnan, Xishuangbannan, Mengla, Mengman Town, Nanping Village, 23-IV-2013, <named-content xmlns:xlink="http://www.w3.org/1999/xlink" content-type="dwc:verbatimCoordinates" xlink:type="simple"><named-content content-type="geo-json" specific-use="{&#34;type&#34;:&#34;Point&#34;,&#34;coordinates&#34;:[101.296906,21.288572]}" id="NCID0EOEAG" xlink:type="simple">21°17'18.86"N, 101°17'48.86"E</named-content></named-content>, Wan Renjing and Zhao Ping leg.</p></tp:treatment-sec><tp:treatment-sec sec-type="diagnosis" id="SECID0ETEAG"><title>Diagnosis.</title><p>Corium reddish brown, and its basal, middle and apical part with obscure yellow markings; fore femur beneath with four distinct tubercles; head greyish yellow, anterior pronotal lobe greyish brown with median longitudinal part yellow.</p></tp:treatment-sec><tp:treatment-sec sec-type="description" id="SECID0EYEAG"><title>Description.</title><p><bold>Color.</bold> Body greyish brown dorsally and pale yellowish ventrally. Basal, middle, and apical markings of corium, apical part of femur, basal part of tibia, two sides of abdomen ventrally tinged with red (Figs <xref ref-type="fig" rid="F4">10</xref>, <xref ref-type="fig" rid="F5">12</xref>). Antennae, neck dorsally, thorax (except metapleuron somber black), scutellum, corium (except markings), clavus (except basal part), subapical part of femur, hind tibia (except basal part), hind tarsus, basal part of fourth to seventh connexival segments brown (Figs <xref ref-type="fig" rid="F4">10</xref>, <xref ref-type="fig" rid="F5">12</xref>); spines beneath femur, tibiae of fore and mid legs, membrane black (Figs <xref ref-type="fig" rid="F4">10</xref>–<xref ref-type="fig" rid="F5">12</xref>); head (except neck dorsally), rostrum, coxae, trochanters, femora (except apical part), fore and mid tibiae, markings of corium, middle part of abdominal <!--PageBreak --><!--PageBreak -->sternum, second connexival segment, apical part of third to seventh connexival segments yellow.</p><fig id="F4" position="float" orientation="portrait"><label>Figure 10.</label><caption><p><tp:taxon-name><tp:taxon-name-part taxon-name-part-type="genus" reg="Alloeorhynchus">Alloeorhynchus</tp:taxon-name-part> (<tp:taxon-name-part taxon-name-part-type="subgenus" reg="Alloeorhynchus">Alloeorhynchus</tp:taxon-name-part>) <tp:taxon-name-part taxon-name-part-type="species" reg="yunnanensis">yunnanensis</tp:taxon-name-part></tp:taxon-name> sp. n., male holotype, habitus, dorsal view. Scale bar: 0.8 mm.</p></caption><graphic xmlns:xlink="http://www.w3.org/1999/xlink" xlink:href="zookeys-845-139-g004.jpg" position="float" orientation="portrait" xlink:type="simple" id="oo_301095.jpg"/></fig><p><bold>Structure and vestiture.</bold> Body elongate oblong (Fig. <xref ref-type="fig" rid="F4">10</xref>). Body clothed with yellowish to white setae; first antennal segment sparsely clothed with oblique setae, second to fourth segments densely clothed with oblique setae; scutellum and corium of fore wing clothed with blackish setae (Figs <xref ref-type="fig" rid="F4">10</xref>–<xref ref-type="fig" rid="F5">12</xref>). Subapical part of first antennal segment somewhat curving outward. Pronotum smooth and shiny, anterior pronotal lobe somewhat bulged; scutellum sub-angular, apical part somewhat produced posteriorly. Fore coxa strong, subequal to 1/2 of femur in length; fore and mid femora thickened and ventrally sub-basal 2/5 dilated in a protrusion, and fore femur beneath inside with four small short spines and outside with numerous black denticles from the protrusion to apical part of femur; fore tibiae apically dilated with spongy fossula and beneath with two lines of black spines; mid tibiae beneath with a line of distinct spines and a line of indistinct spines (Figs <xref ref-type="fig" rid="F4">10</xref>, <xref ref-type="fig" rid="F5">11</xref>); fore wing extending beyond tip of abdomen. Pygophore round, median pygophore process broad and produced acutely laterally (Fig.&amp;nbsp;13); paramere triangulate, apical part dilated (Figs <xref ref-type="fig" rid="F5">17</xref>, <xref ref-type="fig" rid="F5">18</xref>); basal plate of phallobase short and thick, pedicel short (Figs <xref ref-type="fig" rid="F5">14</xref>, <xref ref-type="fig" rid="F5">17</xref>). Phallosome elliptic, shown in Figs <xref ref-type="fig" rid="F5">17</xref>, <xref ref-type="fig" rid="F5">18</xref>.</p><fig id="F5" position="float" orientation="portrait"><label>Figures 11–18.</label><caption><p><tp:taxon-name><tp:taxon-name-part taxon-name-part-type="genus" reg="Alloeorhynchus">Alloeorhynchus</tp:taxon-name-part> (<tp:taxon-name-part taxon-name-part-type="subgenus" reg="Alloeorhynchus">Alloeorhynchus</tp:taxon-name-part>) <tp:taxon-name-part taxon-name-part-type="species" reg="yunnanensis">yunnanensis</tp:taxon-name-part></tp:taxon-name> sp. n., male holotype. <bold>11</bold> head and pronotum, antennae removed, lateral view <bold>12</bold> abdomen, lateral view <bold>13</bold> pygophore, ventral view <bold>14</bold> phallobase <bold>15, 16</bold> paramere <bold>17</bold> phallus, lateral view <bold>18</bold> phallus, ventral view. Scale bar: 0.50 mm (<bold>11</bold>); 0.40&amp;nbsp;mm&amp;nbsp;(<bold>12</bold>); 0.26 mm (<bold>13–18</bold>).</p></caption><graphic xmlns:xlink="http://www.w3.org/1999/xlink" xlink:href="zookeys-845-139-g005.jpg" position="float" orientation="portrait" xlink:type="simple" id="oo_301096.jpg"/></fig><p><bold>Measurements.</bold> Male, n = 1. Body length 5.86; maximal width of abdomen 2.00. Length of head 0.80; length of anteocular part 0.27; length of postocular part 0.20; length of synthlipsis 0.33; interocellar space 0.07; length of antennal segments I–IV= 0.53, 1.20, 1.13, 1.71; length of rostral segments I–IV=0.33, 0.97, 0.73, 0.27; length of anterior lobe of pronotum 0.93; length of posterior lobe of pronotum 0.53; maximal width of thorax 1.73; length of scutellum 1.00; length of hemelytron 4.00.</p><p><bold>Female.</bold> Unknown.</p></tp:treatment-sec><tp:treatment-sec sec-type="distribution" id="SECID0E4JAG"><title>Distribution.</title><p>China (Yunnan).</p></tp:treatment-sec><tp:treatment-sec sec-type="etymology" id="SECID0ECKAG"><title>Etymology.</title><p>The specific name refers to the type locality of the new species.</p></tp:treatment-sec><tp:treatment-sec sec-type="remarks" id="SECID0EHKAG"><title>Remark.</title><p>The general body shape and the structure of fore leg resemble those of <tp:taxon-name><tp:taxon-name-part taxon-name-part-type="genus" reg="Alloeorhynchus">Alloeorhynchus</tp:taxon-name-part> (<tp:taxon-name-part taxon-name-part-type="subgenus" reg="Alloeorhynchus">Alloeorhynchus</tp:taxon-name-part>) <tp:taxon-name-part taxon-name-part-type="species" reg="maculosus">maculosus</tp:taxon-name-part></tp:taxon-name> Kerzhner, 1992 (India, Sumatra). In the new species the neck of the head is greyish, the anterior pronotal lobe is greyish brown with pale markings, the markings on the corium of fore wing is obscure, and the fourth to seventh connexival segments are yellow basally with brown markings (vs. the anterior pronotal lobe yellowish and its anterior margin darker, the head is yellow, the markings on the corium of fore wing are distinct, and the fourth to fifth connexival segments have brown markings in <tp:taxon-name><tp:taxon-name-part taxon-name-part-type="genus" reg="Alloeorhynchus">A.</tp:taxon-name-part> (<tp:taxon-name-part taxon-name-part-type="subgenus" reg="Alloeorhynchus">A.</tp:taxon-name-part>) <tp:taxon-name-part taxon-name-part-type="species" reg="maculosus">maculosus</tp:taxon-name-part></tp:taxon-name>). The species is also similar to <tp:taxon-name><tp:taxon-name-part taxon-name-part-type="genus" reg="Alloeorhynchus">Alloeorhynchus</tp:taxon-name-part> (<tp:taxon-name-part taxon-name-part-type="subgenus" reg="Alloeorhynchus">Alloeorhynchus</tp:taxon-name-part>) <tp:taxon-name-part taxon-name-part-type="species" reg="fuscescens">fuscescens</tp:taxon-name-part></tp:taxon-name> Kerzhner, 1992 (Nepal, Vietnam) and <tp:taxon-name><tp:taxon-name-part taxon-name-part-type="genus" reg="Alloeorhynchus">Alloeorhynchus</tp:taxon-name-part> (<tp:taxon-name-part taxon-name-part-type="subgenus" reg="Alloeorhynchus">Alloeorhynchus</tp:taxon-name-part>) <tp:taxon-name-part taxon-name-part-type="species" reg="himalayensis">himalayensis</tp:taxon-name-part></tp:taxon-name> Kerzhner, 1992 (northern India) in the body coloration and the body size, but the paramere in the new species is triangular with an apical protuberance (Figs <xref ref-type="fig" rid="F5">15</xref>, <xref ref-type="fig" rid="F5">16</xref>) [vs. the paramere clavate without an apical protuberance in <tp:taxon-name><tp:taxon-name-part taxon-name-part-type="genus" reg="Alloeorhynchus">A.</tp:taxon-name-part> (<tp:taxon-name-part taxon-name-part-type="subgenus" reg="Alloeorhynchus">A.</tp:taxon-name-part>) <tp:taxon-name-part taxon-name-part-type="species" reg="fuscescens">fuscescens</tp:taxon-name-part></tp:taxon-name> and <tp:taxon-name><tp:taxon-name-part taxon-name-part-type="genus" reg="Alloeorhynchus">A.</tp:taxon-name-part> (<tp:taxon-name-part taxon-name-part-type="subgenus" reg="Alloeorhynchus">A.</tp:taxon-name-part>) <tp:taxon-name-part taxon-name-part-type="species" reg="himalayensis">himalayensis</tp:taxon-name-part></tp:taxon-name>]. The fore femur of the new species is with many small spines and four distinct larger spines [vs. the fore femur beneath with many small spines but without four distinct larger spines in <tp:taxon-name><tp:taxon-name-part taxon-name-part-type="genus" reg="Alloeorhynchus">A.</tp:taxon-name-part> (<tp:taxon-name-part taxon-name-part-type="subgenus" reg="Alloeorhynchus">A.</tp:taxon-name-part>) <tp:taxon-name-part taxon-name-part-type="species" reg="distanti">distanti</tp:taxon-name-part></tp:taxon-name> Harris, 1940 (Northern India and Nepal)] (<xref ref-type="bibr" rid="B11">Kerzhner 1992</xref>).</p><fig id="F6" position="float" orientation="portrait"><label>Figures 19–21.</label><caption><p><bold>19</bold>, <bold>20</bold>, <italic><tp:taxon-name><tp:taxon-name-part taxon-name-part-type="genus" reg="Rhamphocoris">Rhamphocoris</tp:taxon-name-part><tp:taxon-name-part taxon-name-part-type="species" reg="guizhouensis">guizhouensis</tp:taxon-name-part></tp:taxon-name></italic> sp. n., female holotype; <bold>21</bold><tp:taxon-name><tp:taxon-name-part taxon-name-part-type="genus" reg="Alloeorhynchus">Alloeorhynchus</tp:taxon-name-part> (<tp:taxon-name-part taxon-name-part-type="subgenus" reg="Alloeorhynchus">Alloeorhynchus</tp:taxon-name-part>) <tp:taxon-name-part taxon-name-part-type="species" reg="reinhardi">reinhardi</tp:taxon-name-part></tp:taxon-name> Kerzhner &amp; Günther, 1999, female <bold>19, 21</bold> adult <bold>20</bold> fifth-instar nymph.</p></caption><graphic xmlns:xlink="http://www.w3.org/1999/xlink" xlink:href="zookeys-845-139-g006.jpg" position="float" orientation="portrait" xlink:type="simple" id="oo_301097.jpg"/></fig><!--PageBreak --><!--PageBreak --></tp:treatment-sec><ref-list><ref id="B11"><mixed-citation xmlns:xlink="http://www.w3.org/1999/xlink" xlink:type="simple"><person-group><name name-style="western"><surname>Kerzhner</surname><given-names>IM</given-names></name></person-group> (<year>1992</year>) <article-title><tp:taxon-name><tp:taxon-name-part taxon-name-part-type="family">Nabidae</tp:taxon-name-part></tp:taxon-name> (<tp:taxon-name><tp:taxon-name-part taxon-name-part-type="class">Insecta</tp:taxon-name-part></tp:taxon-name>: <tp:taxon-name><tp:taxon-name-part taxon-name-part-type="suborder">Heteroptera</tp:taxon-name-part></tp:taxon-name>) aus Nepal, Nord-Indien und Nord-Pakistan.</article-title><source>Bonner Zoologische Beiträge</source><volume>43</volume>: <fpage>247</fpage>–<lpage>292</lpage>.</mixed-citation></ref></ref-list></tp:taxon-treatment>
